# Supplementary material for: Changes in Methylation across Structural and MicroRNA Genes Relevant for Progression and Metastasis in Colorectal Cancer
Source: Cancers (Basel). 2021 Nov 26;13(23):5951. doi: 10.3390/cancers13235951 (PMC8656781; doi:10.3390/cancers13235951)
Supplement: Supplementary file 1 [file cancers-13-05951-s001.zip]

Archive with 1 entries (1 files):
- cancers-1480973-supplementary.pdf
